# Supplementary material for: Resistance to Fluoroquinolones in Pseudomonas aeruginosa from Human, Animal, Food and Environmental Origin: The Role of CrpP and Mobilizable ICEs
Source: Antibiotics (Basel). 2022 Sep 19;11(9):1271. doi: 10.3390/antibiotics11091271 (PMC9495688; doi:10.3390/antibiotics11091271)
Supplement: Supplementary file 1 [file antibiotics-11-01271-s001.zip]

Archive with 1 entries (1 files):
- antibiotics-1882198-supplementary.xlsx
