# Supplementary material for: Resistance to Fluoroquinolones in Pseudomonas aeruginosa from Human, Animal, Food and Environmental Origin: The Role of CrpP and Mobilizable ICEs
Source: Antibiotics (Basel). 2022 Sep 19;11(9):1271. doi: 10.3390/antibiotics11091271 (PMC9495688; doi:10.3390/antibiotics11091271)
Supplement: Supplementary file 1 [file antibiotics-11-01271-s001.zip › antibiotics-1882198-supplementary.xlsx]

## Sheet: Index
Supplementary Tables and Figures
Resistance to fluoroquinolones in Pseudomonas aeruginosa from human, animal, food and environmental origin: the role of crpP and mobilizable ICEs.
María López, Beatriz Rojo-Bezares, Gabriela Chichón, Yolanda Sáenz
	Área de Microbiología Molecular, Centro de Investigación Biomédica de La Rioja (CIBIR), C/ Piqueras 98, 26006, Logroño, Spain.
Table S1.	Characteristics of the 56 Pseudomonas aeruginosa strains isolated from different origins.
Table S2.	Minimum inhibitory concentrations (MIC) of fluoroquinolones, CrpP variants and fluoroquinolone mutational resistome detected in the 59 analyzed Pseudomonas aeruginosa strains.
Table S3.	Dataset and function of the 23 antimicrobial resistance genes analyzed to determine the mutational resistome of the P. aeruginosa strains.
Table S4.	Mobile elements inserted in PA0976/PA0988 and PA4541/PA4542 insertion points of the 59 analysed Pseudomonas aeruginosa.
Table S5.	Accession numbers for Pseudomonas aeruginosa strains in this study.
Figure S1.	Maximum-Likelihood phylogenetic tree generated by the alignment of the amino acidic sequences of the XerD integrases found in this study.

## Sheet: Table S1
Table S1. Characteristics of the 56 P. aeruginosastrains isolated from different origins.
Strains	Origin			Typing		Antimicrobial phenotypeb	exoU gene
	Host		Sample	Serotypea	MLST
G22	non-clinical	healthy human	child stool	O:5	ST244	Susceptible	-
G31	non-clinical	healthy human	child stool	O:16	ST244	ATM, CAZ, FEP	-
G32	non-clinical	healthy human	child stool	O:5	ST244	Susceptible	-
G33	non-clinical	healthy human	child stool	O:4	ST2143	Susceptible	+
G35	non-clinical	healthy human	child stool	O:4	ST2222	Susceptible	+
G42	non-clinical	healthy human	child stool	O:3	ST274	Susceptible	-
G44	non-clinical	healthy human	adult stool	non-typeable	ST274	CAZ, IPM	-
G53	non-clinical	healthy animal	sheep stool	O:3	ST2096	MEM, ATM	-
G54	non-clinical	healthy animal	wild boar stool	O:3	ST1711	Susceptible	-
G56	non-clinical	healthy animal	wild boar stool	O:3	ST1711	Susceptible	-
G58	non-clinical	healthy animal	wild boar stool	O:3	ST1711	Susceptible	-
G68	non-clinical	food	onion	O:6	ST155	Susceptible	-
G73	non-clinical	food	lettuce	O:3	ST274	Susceptible	-
G82	non-clinical	food	chard	non-typeable	ST155	IPM	-
G83	non-clinical	food	chard	O:6	ST155	Susceptible	-
G87	non-clinical	food	green bean	O:5	ST244	Susceptible	-
G92	non-clinical	food	chard	O:3	ST274	Susceptible	-
G94	non-clinical	food	green bean	non-typeable	ST2416	IPM	-
G95	non-clinical	food	chard	non-typeable	ST155	Susceptible	-
G97	non-clinical	food	chard	non-typeable	ST2416	Susceptible	-
G105	non-clinical	environment	river water	O:3	ST274	Susceptible	-
G110	non-clinical	environment	river water	O:2	ST217	Susceptible	-
G115	non-clinical	environment	river water	O:3	ST274	Susceptible	-
G123	non-clinical	environment	river water	O:3	ST679	Susceptible	-
G130	non-clinical	environment	river water	O:4	ST2547	Susceptible	+
G131	non-clinical	environment	river water	O:3	ST2548	Susceptible	-
G133	non-clinical	environment	thermal water	O:2	ST217	Susceptible	-
G139	non-clinical	environment	river water	O:4	ST175	GEN, TOB, CIP	-
G148	clinical	hemoculture	blood	O:3	ST274	Susceptible	-
G150	clinical	hemoculture	blood	O:16	ST244	CIP	-
G157	clinical	hemoculture	blood	non-typeable	ST3145	PIP, PTZ, CAZ, FEP, ATM, IPM, MER, DOR, CIP	+
G167	clinical	hemoculture	blood	O:6	ST395	CAZ, FEP, IPM, MER, DOR, GEN, TOB, NET	-
G178	clinical	hemoculture	blood	non-typeable	ST274	Susceptible	-
G179	clinical	hemoculture	blood	non-typeable	ST274	PIP, PTZ, CAZ, FEP, ATM, IPM, MER, DOR	-
G192	clinical	hemoculture	blood	non-typeable	ST175	FEP, IPM, MER, DOR,GEN, TOB, CIP	-
G205	clinical	respiratory	bronchial aspirate	non-typeable	ST973	IPM, MER, DOR, CAZ, FEP, GEN, TOB, NET, CIP	-
G212	clinical	respiratory	bronchial aspirate	non-typeable	ST973	IPM, DOR, FEP, GEN, TOB, NET, CIP	-
G221	clinical	respiratory	sputum	non-typeable	ST155	CIP	-
G224	clinical	respiratory	sputum	O:3	ST274	Susceptible	-
G244	clinical	respiratory	sputum	non-typeable	ST412	IPM, MER, DOR, PTZ, ATM, CAZ, FEP, GEN, AMK	-
G245	clinical	respiratory	bronchial aspirate	non-typeable	ST274	Susceptible	-
G249	clinical	respiratory	sputum	non-typeable	ST412	Susceptible	-
G252	clinical	hemoculture	blood	non-typeable	ST973	IPM, MER, DOR, CAZ, FEP, GEN, TOB, AMK	-
G261	clinical	urinary	urine	non-typeable	ST973	IPM, MER, DOR, GEN, TOB, AMK, CIP	-
G262	clinical	urinary	urine	non-typeable	ST973	IPM, MER, DOR, PTZ, ATM, CAZ, GEN, TOB, AMK, CIP	-
G265	clinical	urinary	urine	non-typeable	ST244	IPM, MER, DOR, TOB, NET, CIP	-
G266	clinical	urinary	urine catheter	O:4	ST175	IPM, MER, DOR, GEN, TOB, CIP	-
G267	clinical	urinary	urine catheter	O:4	ST175	IPM, MER, DOR, GEN, TOB, CIP	-
G268	clinical	urinary	urine	non-typeable	ST235	IPM, MER, DOR, GEN, TOB, AMK, NET, CIP	+
G269	clinical	urinary	urine catheter	non-typeable	ST253	IPM, MEM, DOR, ATM, TOB, NET, CIP	+
G270	clinical	others	surgical wound exudate	O:15	ST357	IPM, MEM, DOR, ATM, GEN, TOB, AMK, NET, CIP	+
G271	clinical	respiratory	tracheal exudate	non-typeable	ST244	IPM, MEM, DOR, ATM, GEN, TOB, AMK, NET, CIP	-
G272	clinical	respiratory	tracheal aspirate	non-typeable	ST244	IPM, MEM, DOR, ATM, GEN, TOB, AMK, NET, CIP	-
G273	clinical	respiratory	bronchial aspirate	O:15	ST973	IPM, MEM, DOR, FEP, GEN, TOB, NET, CIP	-
G274	clinical	urinary	urine	O:15	ST973	IPM, MEM, DOR, GEN, TOB, NET, CIP	-
G275	clinical	others	intra-abdominal abscess	O:15	ST973	IPM, MEM, DOR, ATM, CAZ, FEP, PTZ, PIP, GEN, TOB, AMK, NET	-
	anon-typeable: includes auto-agglutinable, poly-agglutinable and non-agglutinable strains.
	bBreakpoints according to CLSI 2020 [13]. Susceptible: this strain was susceptible to all 13 antipseudomonal agents tested; IPM, imipenem; MEM, meropenem; DOR, doripenem; ATM, aztreonam; CAZ, ceftazidime; FEP, cefepime; PIP, piperacillin; PTZ, piperacillin-tazobactam; GEN, gentamicin; TOB, tobramycin; AMK, amikacin; NET, netilmicin; CIP, ciprofloxacin.

## Sheet: Table S2
Table S2. Minimum inhibitory concentrations (MIC) of fluoroquinolones, CrpP variants and fluoroquinolone mutational resistome detected in the 59 analyzed Pseudomonas aeruginosa strains.
									Mutational resistome
Strain	Origen	Resistance phenotype	MIC (mg/L)a					CrpP allele	Target proteins				MexAB-OprM efflux pump and its repressors						MexCD-efflux pump and its repressor				MexEF-OprN efflux pump and regulators						MexXY-efflux pump and repressor
			CIP	CIP+PABN	LEV	NOR	OFL		GyrA	ParC	GyrB	ParE	MexA	MexB	OprM	MexR (repressor)	NalC (repressor)	NalD (repressor)	MexC	MexD	OprJ	NfxB (repressor)	MexE	MexF	OprN	MexS (repressor)	MexT (activator)	MvaT (repressor)	MexX	MexY	MexZ (repressor)
G266	Clinical	MDR	256	32	256	512	512	CrpP-2	T83I, D87N	S87W, L168Q	WT	WT	WT	WT	WT	WT	G71E, A186T	WT	H310R, S330A, P383S	E257Q, S845A	M69V	WT	WT	WT	WT	D249N	WT	WT	K329Q, W358R	T543A	G195E
G267	Clinical	MDR	256	32	256	512	512	CrpP-2	T83I, D87N	S87W, L168Q	WT	WT	WT	WT	WT	WT	G71E, A186T	WT	H310R, S330A, P383S	E257Q, S845A	M69V	WT	WT	WT	WT	D249N	WT	WT	K329Q, W358R	T543A	G195E
G192	Clinical	MDR	128	16	256	512	256	CrpP-2	T83I, D87N	S87W, L168Q	WT	WT	WT	WT	WT	WT	G71E, A186T	WT	E26A, H310R, S330A, P383S	E257Q, S845A	M69V	WT	WT	WT	WT	D249N	WT	WT	K329Q, W358R	T543A	G195E
G139	Non-Clinical	modR	128	32	128	256	256	CrpP-2	T83I, D87N	S87W, L168Q	WT	WT	WT	WT	WT	WT	G71E, A186T	WT	E26A, H310R, S330A, P383S	E257Q, S845A	M69V	WT	WT	WT	WT	D249N	WT	WT	K329Q, W358R	T543A	G195E
G269	Clinical	MDR	128	16	128	512	256	CrpP-3	T83I, ΔE911, ΔS912	S87W	WT	WT	WT	WT	WT	V126E	G71E, A145V, S209R	WT	P47S, R76Q, H310R, S330A, A378T, P383S, A384V	T87S, A155T, E257Q, V660I, N669D, S685G, I703V, S845A, S915A, I982V, K1031R, S1040T	D68G, M69V	R21H, D56G	WT	WT	S13P	D249N	WT	WT	A30T, K329Q, L331V, W358R	I536V, T543A, G589A, N1036T, Q1039R	ΔV102-V105, L138R, N186S
G270	Clinical	MDR	128	16	128	512	256	CrpP-2	T83I	S87L, P751T	WT	WT	WT	S1041E, V1042A	WT	V126E	G71E, S209R	WT	E251Q, A262E, A277T, H310R, S330A, A378T, P383S, A384V	T27S, S845A	A260V	WT	S8F, A79G, A231T	A843T	A410S	A235V, D249N	WT	WT	A30T, K329Q, L331V, W358R	T543A	V43*
PA7	Clinical	MDR	128	8	128	256	256	CrpP-2	T83I	S87L	T235S, E239Q, L268I, I529V, S578A, A627V, T640S	S147T, K157R	Y120F	S205A, N248K, S583T, A707S, V749I, SV1041EA	S125N, K196R	WT	D3E, G71E, LS87VR, S127T	E120D, D147E, M157L, D187A	I10R, G11A, M15L, I17V, E30D, M34P, V35A, T42A, Q44R, A45S, P47T, S51T, R76Q, D89E, V103L, N113T, T145I, E152Q, T155S, D161E, L162V, T175S, D226E, K230D, T232S, Q239E, TL242SI, P249S, Q253R, A271T, T293A, I297T,N299S, Q300R, H310R, S312G, S316T, D325E, S330A, S332D, G334S, E350Q, V367M, Q377L, Q381R, P383T, A384V	K29R, N37S, L127V, Q128E, S143N, A147V, A229E, T233S, D244N, I427L, V434A, K438R, V523L, E525G,R526H, M551A, V584M, K599E, S600T, I610V, A637P, E638G, L648V, V660I, N669D, S684G, I703V, Q704R, T705G, S738G, T741S, E753D, N775A, E784R, A791R, N793E, V803M, S845A, S871A, S915T, Q951K, S954G, I982V, Q1037P, S1040T, G1042R	T16A, S21T, T80A, A86Q, NAA103DAS, T107S, N109S, E124A, T150S, L186Q, V197A, Y201S, F203L, D207G, A214T, Q234R, Q242R, D255A,A260T, S264A, V370L, QR267EQ, E282G, S320N, V370L, T376A, T379G, NS406DT, K416R	WT	S8F, K153R, I175V, A379T, S403T	D230A, T245N, A256T, N276S, H318Q, S519G, T713A	S13P, A14T, K48E, S77T, S139T, E243Q, A247S, T275S, A302S, D306E, S337N, K366R	WT	A256T	T42A, ins_ntG66	A15T, E25D, E26K, A28P, A29E, G31E, R46K, I133V, A153S, K161R, K236Q, K329Q, L331V, R338H, I349V, W358R, D384G	I15V, V24I, V61L, S144A, D149G, K191R, I499L, D502G, A516T, R525Q, N526K, A529G, T543A, V554A, G589A, R633Q, E634D, E688D, K773R, G776S, R782K, K800R, Q836A, I849V, F858Y, S952D, V980I, V994I, T1034A, G1035D, N1036A, P1038A, Q1039N, I1040T, Q1044L	T31N, G68A, Q69R, Δnt216-225
G268	Clinical	MDR	64	8	256	128	128	none	T83I	S87L	WT	D533E	WT	S1041E, V1042A	WT	WT	G71E, E153Q, S209R	WT	A31V, R76Q, H310R, S330A, P383S	T87S, A155T, E257Q, V660I, N669D, S684G, I703V, S845A, S915A, I982V, K1031R, S1040T	M69V, Q267R	WT	E2V, S8F, Q368R	WT	S13P	S13P	P60S, F172I	WT	A30T, K329Q, L331V, W358R	T543A	Δnt293-303 (E98fs)
G273	Clinical	MDR	16	2	128	64	128	CrpP-1	T83I	L95Q	WT	A473V	WT	WT	WT	WT	G71E, S209R	Δnt451 (V151fs)	R76Q, G182S, H310R, S330A, P383S	E257Q, S845A	WT	WT	WT	WT	R83S, K117T	R83S, K117T	WT	WT	K329Q, L331V, W358R	T43A, I642V, Q840E, Q1039H	L93P
G265	Clinical	MDR	16	4	16	64	32	CrpP-1	T83I	S87L	WT	WT	T4A	WT	WT	WT	WT	P159A, R160P, I161C, A162T, S163R, R164*	R76Q, H310R, S330A, P383S	S845A	D68G, M69V	WT	WT	WT	WT	WT	WT	WT	K329Q, L331V, W358R	T543A	V43G
G157	Clinical	MDR	16	<0,06	16	128	32	CrpP-3	T83I, ΔS912, ΔE913	S87W	WT	D533E	WT	WT	WT	WT	G71E, A116T, A145V, S209R	WT	P47S, R76Q, H310R, S330A, A378T, P383S, A384V	T87S, A155T, E257Q, V660I, N669D, S685G, I703V, S845A, S915A, I982V, K1031R, S1040T	D68G, M69V	R21H, D56G	WT	WT	S13P	S13P	WT	WT	not detected	not detected	not detected
G272	Clinical	MDR	16	4	4	64	16	CrpP-1	T83I	S87L	WT	WT	T4A	WT	WT	WT	WT	P159A, R160P, I161C, A162T, S163R, R164*	R76Q, H310R, S330A, P383S	S845A	D68G, M69V	WT	WT	WT	WT	WT	WT	WT	K329Q, L331V, W358R	T543A	V43G
G271	Clinical	MDR	8	4	4	64	16	CrpP-1	T83I	S87L	WT	WT	T4A	WT	WT	WT	WT	P159A, R160P, I161C, A162T, S163R, R164*	R76Q, H310R, S330A, P383S	S845A	D68G, M69V	WT	WT	WT	WT	WT	WT	WT	K329Q, L331V, W358R	T543A	V43G
G212	Clinical	MDR	4	1	4	8	8	CrpP-1	T83I	WT	WT	H461D, A473V	WT	WT	WT	V126E	G71E, S209R	WT	R76Q, G182S, H310R, S330A, P383S	E257Q, S845A	WT	WT	WT	WT	R83S, K117T	D249N	WT	WT	K329Q, L331V, W358R	T43A, I642V, Q840E, Q1039H	WT
G205	Clinical	MDR	2	<0,06	16	8	16	CrpP-1	T83I	WT	WT	A473V	WT	WT	WT	WT	G71E, S209R	WT	R76Q, G182S, H310R, S330A, P383S	E257Q, S845A	WT	WT	WT	WT	R83S, K117T	R83S, K117T	WT	WT	K329Q, L331V, W358R	T43A, I642V, Q840E, Q1039H	WT
G261	Clinical	MDR	2	1	16	8	16	CrpP-1	WT	WT	WT	A473V	WT	WT	WT	WT	G71E, S209R	WT	R76Q, G182S, H310R, S330A, P383S	E257Q, S845A	WT	WT	WT	WT	R83S, K117T	R83S, K117T	WT	WT	K329Q, L331V, W358R	T43A, I642V, Q840E, Q1039H	WT
G262	Clinical	MDR	2	0.5	16	8	16	CrpP-1	WT	WT	WT	A473V	WT	WT	WT	WT	G71E, S209R	WT	R76Q, G182S, H310R, S330A, P383S	E257Q, S845A	WT	WT	WT	WT	R83S, K117T	R83S, K117T	WT	WT	K329Q, L331V, W358R	T43A, I642V, Q840E, Q1039H	WT
G150	Clinical	modR	2	1	8	8	16	CrpP-5	WT	WT	WT	WT	WT	WT	WT	WT	WT	WT	R76Q, H310R, S330A, P383S	S845A	D68G, M69V	WT	WT	WT	WT	WT	R166S	WT	Q85*	T543A, Q840E	WT
G274	Clinical	MDR	2	0.5	8	8	16	CrpP-1	T83I	WT	WT	A473V	WT	WT	WT	WT	G71E, S209R	WT	R76Q, G182S, H310R, S330A, P383S	E257Q, S845A	WT	WT	WT	WT	R83S, K117T	R83S, K117T	WT	WT	K329Q, L331V, W358R	T43A, I642V, Q840E, Q1039H	WT
G221	Clinical	modR	2	0.5	4	8	8	CrpP-5	T83I	WT	WT	WT	WT	A667T, Δnt2131-2143.	WT	WT	G71E, S209R	WT	WT	A566T, V607A, S845A	D68G, M69V, Q267R	WT	WT	WT	WT	WT	WT	WT	K329Q, L331V, W358R	D428N, T543A, Q840E	WT
G179	Clinical	MDR	1	0.5	16	8	16	none	WT	WT	H148N, S466F, E713D	WT	WT	WT	WT	WT	G71E, S209R	WT	WT	E257Q, A536S, S845A	D68G, M69V	WT	F7Y	WT	WT	D249N, G275S	T157S	WT	K329Q, L331V, D346H, W358R	T543A, Q840E	WT
G178	Clinical	multiS	1	0.125	1	1	1	none	WT	WT	H148N	WT	WT	WT	WT	WT	G71E, S209R	WT	WT	E257Q, A536S, S845A	D68G, M69V	WT	F7Y	WT	WT	WT	Δnt83 (P28fs)	WT	K329Q, L331V, D346H, W358R	T543A, Q840E	WT
G249	Clinical	multiS	0.5	<0,06	2	4	8	CrpP-5	WT	V646L	S466A	D533E	WT	WT	WT	WT	G71E, S209R	WT	F118S	P809A	M69V	WT	WT	WT	WT	WT	WT	WT	K329Q, L331V, W358R	I536V, T543A, V980I	WT
G244	Clinical	MDR	0.5	<0,06	2	2	4	CrpP-5	WT	V646L	S466A	D533E	WT	WT	WT	WT	G71E, S209R	WT	F118S	P809A	M69V	WT	WT	WT	WT	WT	WT	WT	K329Q, L331V, W358R	I536V, T543A, V980I	WT
G133	Non-Clinical	multiS	0.5	0.06	2	2	1	CrpP-6	A908T	WT	WT	A473V, D533E	D373E	WT	V72L	WT	G71E, S209R	WT	WT	S845A	M69V	R82L	WT	WT	WT	WT	WT	WT	K329Q, L331V, W358R	T543A	WT
G83	Non-Clinical	multiS	0.5	0.125	1	2	2	CrpP-5	WT	WT	WT	WT	WT	WT	WT	WT	G71E, S209R	WT	WT	A566T, V607A, S845A	D68G, M69V, Q267R	WT	WT	WT	WT	WT	WT	WT	K329Q, L331V, W358R	D428N, T543A, Q840E	WT
G35	Non-Clinical	multiS	0.5	<0,06	0.5	0.5	2	none	ΔE911, ΔS912	WT	WT	WT	WT	WT	WT	WT	G71E	WT	WT	E257Q, S845A	D68G, M69V, H337R	WT	WT	WT	WT	WT	WT	WT	K329Q, L331V, W358R	T543A, Q840E	WT
G115	Non-Clinical	multiS	0.5	<0,06	0.5	1	1	none	WT	WT	H148N;E713D	WT	WT	WT	WT	WT	G71E, S209R	WT	WT	E257Q, A536S, S845A	D68G, M69V	WT	F7Y	WT	WT	WT	WT	WT	K329Q, L331V, D346H, W358R	T543A, Q840E	WT
G224	Clinical	multiS	0.25	<0,06	0.5	8	4	none	WT	WT	H148N;E713D	WT	WT	WT	WT	WT	G71E, S209R	WT	WT	E257Q, A536S, S845A	D68G, M69V	WT	WT	WT	WT	D249N	WT	WT	K329Q, L331V, D346H, W358R	T543A, Q840E	WT
G148	Clinical	multiS	0.25	0.06	0.5	1	1	CrpP-3	WT	WT	H148N	WT	WT	WT	WT	WT	G71E, S209R	WT	WT	E257Q, A536S, S845A	D68G, M69V	WT	WT	WT	WT	WT	WT	WT	K329Q, L331V, D346H, W358R	T543A, Q840E	WT
G252	Clinical	MDR	0.25	0.125	1	0.5	2	CrpP-1	WT	WT	WT	A473V	WT	WT	WT	WT	G71E, S209R	WT	R76Q, G182S, H310R, S330A, P383S	E257Q, S845A	WT	WT	WT	WT	R83S, K117T	R83S, K117T	WT	WT	K329Q, L331V, W358R	T43A, I642V, Q840E, Q1039H	ΔE21-G28
G275	Clinical	MDR	0.25	0.125	1	1	2	CrpP-1	WT	WT	WT	A473V	WT	WT	WT	WT	G71E, S209R	WT	R76Q, G182S, H310R, S330A, P383S	E257Q, S845A	WT	WT	WT	WT	R83S, K117T	R83S, K117T	WT	WT	K329Q, L331V, W358R	T43A, I642V, Q840E, Q1039H	ΔE21-G28
G92	Non-Clinical	multiS	0.25	<0,06	0.5	0.5	0.5	CrpP-3	WT	WT	H148N	WT	WT	WT	WT	WT	G71E, S209R	WT	WT	E257Q, A536S, S845A	D68G, M69V	WT	WT	WT	WT	WT	WT	WT	K329Q, L331V, D346H, W358R	T543A, Q840E	WT
G82	Non-Clinical	modR	0.25	0.125	1	1	1	CrpP-2	WT	WT	WT	WT	WT	WT	WT	WT	G71E, S209R	WT	WT	A566T, V607A, S845A	D68G, M69V, Q267R	WT	WT	WT	WT	WT	WT	WT	K329Q, L331V, W358R	D428N, T543A, Q840E	WT
G95	Non-Clinical	multiS	0.25	0.125	0.5	2	1	CrpP-2	WT	WT	WT	WT	WT	WT	WT	WT	G71E, S209R	WT	WT	A566T, V607A, S845A	D68G, M69V, Q267R	WT	WT	Q178*	WT	WT	WT	WT	K329Q, L331V, W358R	D428N, T543A, Q840E	WT
G87	Non-Clinical	multiS	0.25	<0,06	0.5	1	1	CrpP-5	WT	WT	WT	WT	WT	WT	WT	WT	WT	WT	R76Q, H310R, S330A, P383S	S845A	D68G, M69V	WT	WT	WT	WT	WT	WT	WT	K329Q, W358R, L331V	T543A, Q840E	WT
G167	Clinical	MDR	0.25	<0,06	0.5	1	1	CrpP-5	ΔE911, ΔS912	WT	WT	WT	WT	WT	WT	WT	G71E	WT	S330A	E257Q, S845A	M69V, Q267R	WT	WT	WT	WT	WT	WT	WT	K329Q, W358R	T543A	WT
G130	Non-Clinical	multiS	0.25	0.06	0.5	1	1	CrpP-2	ΔS912, ΔE913	I459T	WT	D533E	WT	WT	WT	WT	G71E	WT	L148M	E257Q, A536S, S845A	WT	WT	S8F	WT	WT	WT	WT	WT	E254K, K329Q, L331V, W358R	T543A	WT
G54	Non-Clinical	multiS	0.25	0.06	0.5	1	1	CrpP-7	ΔE911, ΔS912	S331T, I388V, A528T	T235S, E239Q, L268I, I529V, A627V	D533E	WT	S583T, A707S, I963V, S1041E, V1042A	Q265E	N79S, V126E	A4V, G71E, A78T, M151V, L206V, S209R	E21D	R76Q, E152Q, V282I, N299S, H310R, S330A, G334A, V337A, E350K, P383S, A384V	G147D, A642D, H651R, T659S, S738N, S845A, S915A, N919S, I982V, S1040T	A30V, A34V, D35G, A47V, D68G, M69V, V99I, D255A, I452V, E467Q, ΔL471, R478G	E75G, S182T, N183S, A185T, R186P	S403T	D230A, A256T, N275S	S77T, A91S	A175V, E181D, D249N, E286D	WT	WT	A15T, A48V, K329Q, L331V, W358R, D384G	S48N, A472T, D502G, R519H, I536V, T543A, G589A, Q840E, Q843R, I849V, A864D, T1034A, G1035D, N1036A, P1038A, Q1039N, I1040T, Q1044L, A1045T	L138R, E146A, F192L, L196I
G56	Non-Clinical	multiS	0.25	0.125	1	1	2	CrpP-7	ΔE911, ΔS912	S331T, I388V, A528T	T235S, E239Q, L268I, I529V, A627V	D533E	WT	S583T, A707S, I963V, S1041E, V1042A	Q265E	N79S, V126E	A4V, G71E, A78T, M151V, L206V, S209R	E21D	R76Q, E152Q, V282I, N299S, H310R, S330A, G334A, V337A, E350K, P383S, A384V	G147D, A642D, H651R, T659S, S738N, S845A, S915A, N919S, I982V, S1040T	A30V, A34V, D35G, A47V, D68G, M69V, V99I, D255A, I452V, E467Q, ΔL471, R478G	E75G, S182T, N183S, A185T, R186P	S403T	D230A, A256T, N275S	S77T, A91S	A175V, E181D, D249N, E286D	WT	WT	A15T, A48V, K329Q, L331V, W358R, D384G	S48N, A472T, D502G, R519H, I536V, T543A, G589A, Q840E, Q843R, I849V, A864D, T1034A, G1035D, N1036A, P1038A, Q1039N, I1040T, Q1044L, A1045T	L138R, E146A, F192L, L196I
G58	Non-Clinical	multiS	0.25	0.125	0.5	1	2	CrpP-7	ΔE911, ΔS912	S331T, I388V, A528T	T235S, E239Q, L268I, I529V, A627V	D533E	WT	S583T, A707S, I963V, S1041E, V1042A	Q265E	N79S, V126E	A4V, G71E, A78T, M151V, L206V, S209R	E21D	R76Q, E152Q, V282I, N299S, H310R, S330A, G334A, V337A, E350K, P383S, A384V	G147D, A642D, H651R, T659S, S738N, S845A, S915A, N919S, I982V, S1040T	A30V, A34V, D35G, A47V, D68G, M69V, V99I, D255A, I452V, E467Q, ΔL471, R478G	E75G, S182T, N183S, A185T, R186P	S403T	D230A, A256T, N275S	S77T, A91S	A175V, E181D, D249N, E286D	WT	WT	A15T, A48V, K329Q, L331V, W358R, D384G	S48N, A472T, D502G, R519H, I536V, T543A, G589A, Q840E, Q843R, I849V, A864D, T1034A, G1035D, N1036A, P1038A, Q1039N, I1040T, Q1044L, A1045T	L138R, E146A, F192L, L196I
G131	Non-Clinical	multiS	0.25	0.06	0.5	2	1	CrpP-3	ΔE911, ΔS912	S331T, I388V, A528T	T235S, E239Q, L268I, I529V, A627V	D533E	WT	S583T, A707S, I963V, S1041E, V1042A	Q265E	N79S, V126E	A4V, G71E, A78T, M151V, L206V, S209R	E21D	R76Q, E152Q, V282I, N299S, H310R, S330A, G334A, V337A, E350K, P383S, A384V	G147D, A642D, H651R, T659S, S738N, S845A	A41T, M69V, I452V, E467Q, ΔL471, R478G	E75G, S182T, N183S, A185T, R186P	A79G, S403T	D230A, A256T, N275S	S77T, T275S	A175V, E181D, D249N, E286D	WT	WT	A15T, A48V, E142K, K329Q, L331V, W358R, D384G	S48N, A472T, D502G, R519H, I536V, T543A, G589A, Q840E, Q843R, I849V, A864D, T1034A, G1035D, N1036A, P1038A, Q1039N, I1040T, Q1044L, A1045T	L138R, E146A, F192L, L196I
G33	Non-Clinical	multiS	0.25	<0,06	0.5	1	2	none	WT	WT	WT	WT	WT	WT	WT	V126E	G71E, S209R	WT	S330A	S845A	M69V	WT	WT	WT	WT	WT	WT	WT	K329Q, L331V, W358R	T543A, Q840E	WT
G73	Non-Clinical	multiS	0.25	<0,06	0.5	0.5	2	none	WT	WT	H148N	WT	WT	WT	T477S	WT	G71E, S209R	WT	WT	E257Q, A536S, S845A	D68G, M69V	WT	WT	WT	WT	D249N	WT	WT	K329Q, L331V, D346H, W358R	T543A, Q840E	WT
G105	Non-Clinical	multiS	0.25	<0,06	0.5	1	2	none	WT	WT	H148N;E713D	WT	WT	WT	WT	WT	G71E, S209R	WT	WT	E257Q, A536S, S845A	D68G, M69V	WT	F7Y	WT	WT	D249N	WT	WT	K329Q, L331V, D346H, W358R	T543A, Q840E	WT
G123	Non-Clinical	multiS	0.25	0.125	1	1	1	none	ΔE911, ΔS912	S331T, I388V, D482E, A468T	T235S, E239Q, L268I, I529V, A627V	D533E	WT	S583T, A707S, I963V, S1041E, V1042A	Q265E	N79S, V126E	A4V, G71E, A78T, M151V, L206V, S209R	E21D	R76Q, E152Q, V282I, N299S, H310R, S330A, G334A, V337A, E350K, P383S, A384V	G147D, G511S, V523I, A642D, H651R, T659S, S738N, A845S, S915A, I982V, K1031R, S1040T	A30V, A34V, D35G, A47V, D68G, M69V, V99I, D255A, I452V, E467Q, ΔL471, R478G	E75G, S182T, N183S, A185T, R186P	D370E	D230A, A256T, N275S	S77T, T275S	A175V	WT	WT	A15T, A48V, K329Q, L331V, W358R, D384G	S48N, A472T, D502G, I536V, T543A, G589A, S630T, Q840E, Q843R, I849V, A864D, T1034A, G1035D, N1036A, P1038A, Q1039N, I1040T, Q1044L, A1045T	L138R, E146A, F192L, L196I
PAO1	Clinical	multiS	0.25	<0,06	0.5	0.5	1	none	WT	WT	WT	WT	WT	WT	WT	WT	WT	WT	WT	WT	WT	WT	WT	WT	WT	WT	WT	WT	WT	WT	WT
G42	Non-Clinical	multiS	0.125	<0,06	0.5	1	1	CrpP-4	WT	WT	H148N	WT	WT	WT	WT	WT	G71E, S209R	WT	WT	E257Q, A536S, S845A	D68G, M69V	WT	WT	WT	WT	D249N	WT	WT	K329Q, L331V, D346H, W358R	T543A, Q840E, V875M, N1036S	WT
G44	Non-Clinical	modR	0.125	0.06	0.5	1	1	CrpP-3	WT	WT	H148N	WT	WT	WT	WT	WT	G71E, S209R	WT	WT	E257Q, A536S, S845A	D68G, M69V	WT	WT	WT	WT	D249N	WT	WT	K329Q, L331V, D346H, W358R	T543A, Q840E	WT
G68	Non-Clinical	multiS	0.125	0.125	0.5	1	2	CrpP-2	WT	WT	WT	WT	WT	WT	WT	WT	G71E, S209R	WT	WT	A566T, V607A, S845A	D68G, M69V, Q267R	WT	WT	Q178*	WT	WT	WT	WT	K329Q, L331V, W358R	D428N, T543A, Q840E	WT
PA14	Clinical	multiS	0.125	0.06	0.25	0.5	1	CrpP-3	ΔS912, ΔE913	WT	WT	D533E	WT	WT	WT	V126E	G71E, A145V, S209R	T49A	P47S, R76Q, H310R, S330A, A378T, P383S	T87S, A155T, E257Q, V660I, N669D, S684G, I703V, S845A, S915A, I982V, K1031R, S1040T	D68G, M69V	R21H, D56G	WT	WT	S13P	D249N	WT	WT	A30T, K329Q, L331V, W358R	E175Q, E421Q, A429T, I536V, T543A, G589A, Q840E, L908H, N1036T, Q1039R	L138R, N186S
G31	Non-Clinical	modR	0.125	<0,06	0.25	1	2	none	WT	WT	WT	WT	WT	WT	WT	WT	WT	WT	R76Q, H310R, S330A, P383S	S845A	D68G, M69V	WT	WT	WT	T34P	A75V	WT	WT	K329Q, L331V, W358R	T543A, Q840E	WT
G53	Non-Clinical	modR	0.125	0.125	1	1	1	none	ΔE911, ΔS912	S331T, I388V, A528T, P752A	T235S, E239Q, L268I, I529V, A627V	D533E	WT	S583T, A707S, I963V, S1041E, V1042A	Q265E	N79S, V126E	A4V, G71E, A78T, M151V, L206V, S209R	E21D	R76Q, E152Q, V282I, N299S, H310R, S330A, G334A, V337A, E350K, P383S, A384V	G147D, A642D, H651R, T659S, S738N, S845A, S915A, I982V, S1040T	A30V, A34V, D35G, A47V, D68G, M69V, V99I, D255A, I452V, E467Q, ΔL471, R478G	E75G, S182T, N183S, A185T, R186P	V122A, S403T	D230A, A256T, N275S	S77T, A247S, T275S	A175V, E181D, D249N	WT	WT	A15T, A48V, A89V, K329Q, L331V, W358R, D384G	S48N, A472T, D502G, I536V, T543A, G589A, S630T, Q840E, Q843R, I849V, A864D, T1034A, G1035D, N1036A, P1038A, Q1039N, I1040T, Q1044L, A1045T	L138R, E146A, F192L, L196I
G94	Non-Clinical	modR	0.125	0.125	0.25	1	0.5	none	WT	WT	H148N	WT	WT	WT	WT	WT	G71E, S209R	WT	WT	E257Q, S845A, K1031R	WT	WT	E283A	WT	WT	C269S	WT	WT	K329Q, L331V, W358R	WT	WT
G97	Non-Clinical	multiS	0.125	0.125	0.25	4	0.5	none	WT	WT	H148N	WT	WT	WT	WT	WT	G71E, S209R	WT	WT	E257Q, S845A, K1031R	WT	WT	E283A	WT	WT	C269S	WT	WT	K329Q, L331V, W358R	WT	WT
G245	Clinical	multiS	0.06	<0,06	0.125	0.125	0.25	CrpP-4	WT	WT	H148N	WT	WT	WT	Δnt517-518 (P173fs)	WT	G71E, S209R	WT	WT	E257Q, A536S, S845A	D68G, M69V	WT	WT	WT	WT	D249N	WT	WT	K329Q, L331V, D346H, W358R	T543A, Q840E, V875M, N1036S	WT
G32	Non-Clinical	multiS	0.06	<0,06	0.25	0.5	0.5	CrpP-3	WT	WT	WT	WT	WT	WT	WT	WT	WT	WT	R76Q, H310R, S330A, P383S	S845A	D68G, M69V	WT	WT	WT	WT	A75V, D249N	WT	WT	K329Q, W358R, L331V	T543A, Q840E	WT
G110	Non-Clinical	multiS	0.06	<0,06	0.25	0.5	1	CrpP-6	A908T	WT	WT	A473V, D533E	D373E	WT	V72L	WT	G71E, S209R	WT	WT	S845A	M69V	R82L	WT	WT	WT	D249N	WT	WT	K329Q, L331V, W358R	T543A	WT
G22	Non-Clinical	multiS	0.06	<0,06	0.125	0.25	0.5	none	WT	WT	WT	WT	WT	WT	WT	WT	WT	WT	R76Q, H310R, S330A, P383S	S845A	D68G, M69V	WT	WT	WT	WT	A75V	WT	WT	K329Q, L331V, W358R	T543A, Q840E	WT
a MIC, minimum inhibitory concentration; CIP, ciprofloxacin; LEV, levofloxacin; NOR, norfloxacin; OFL, ofloxacin; PABN, Phe-Arg-β-naphthylamide.
	S, susceptible
	I, intermediate resistant
	R, resistant
	Highly Resistant
	Very Highly Resistant
	Efflux pump overproducers ( >2-fold reductions in the MIC values after addition of PABN )

## Sheet: Table S3
Table S3. Dataset and function of the 23 antimicrobial resistance genes analyzed to determine the mutational resistome of the P. aeruginosastrains.
	Locus tag (PAO1)	Gene	Product/Function
Quinolones target	PA0004	gyrB	DNA gyrase subunit B
	PA3168	gyrA	DNA gyrase subunit A
	PA4964	parC	Topoisomerase IV subunit A
	PA4967	parE	Topoisomerase IV subunit B
mexAB-oprM and regulators	PA0425	mexA	Resistance-Nodulation-Cell Division (RND) multidrug efflux membrane fusion protein MexA precursor
	PA0426	mexB	Resistance-Nodulation-Cell Division (RND) multidrug efflux transporter MexB
	PA0427	oprM	Major intrinsic multiple antibiotic resistance efflux outer membrane protein OprM precursor
	PA0424	mexR	Multidrug resistance operon repressor MexR
	PA3721	nalC	Repressor NalC of MexAB-OprM
	PA3574	nalD	Repressor NalD of MexAB-OprM
mexXY-oprM and regulators	PA2018	mexY	Resistance-Nodulation-Cell Division (RND) multidrug efflux transporter MexY
	PA2019	mexX	Resistance-Nodulation-Cell Division (RND) multidrug efflux membrane fusion protein MexX precursor
	PA2020	mexZ	Transcriptional regulator MexZ
mexCD-oprJ and regulators	PA4598	mexD	Resistance-Nodulation-Cell Division (RND) multidrug efflux transporter MexD
	PA4599	mexC	Resistance-Nodulation-Cell Division (RND) multidrug efflux membrane fusion protein MexC precursor
	PA4597	oprJ	Multidrug efflux outer membrane protein OprJ precursor
	PA4600	nfxB	Transcriptional regulator NfxB
mexEF-oprN and regulators	PA2493	mexE	Resistance-Nodulation-Cell Division (RND) multidrug efflux membrane fusion protein MexE precursor
	PA2494	mexF	Resistance-Nodulation-Cell Division (RND) multidrug efflux transporter MexF
	PA2495	oprN	Multidrug efflux outer membrane protein OprN precursor
	PA2491	mexS	MexS
	PA2492	mexT*	Transcriptional regulator MexT
	PA4315	mvaT	Transcriptional regulator MvaT, P16 subunit
*: MexT is compared to PA14

## Sheet: Table S4
Table S4. Mobile elements inserted in PA0976/PA0988 and PA4541/PA4542 insertion points of the 59 analyzed Pseudomonas aeruginosa.
PA0976 (queC) -tRNA-PA0988 (CoAhydrolase) region	PA4542 (clpB)-tRNA-tRNA-tRNA- PA4541 (lepA) region	Number of strains
crpP-ICE	empty	13
empty	crpP-ICE	10
empty	empty	6
exoU-PAGI	crpP-ICE	4
exoU-PAGI	empty	2
crpP-ICE + exoU-PAGI	empty	1
pyoS5-GI*	crpP-ICE	6
pyoS5-GI*	empty	3
pyoS5-GI*	partial ICE **	1
PAGI-5-like	crpP-ICE	1
PAGI-5-like	empty	2
ICE***	empty	2
unknown****	crpP-ICE	8
*pyoS5 gene codifies the Pyocin S5
** The ICE was not fully reconstructed
*** There was an ICE that deleted the region from PA0988 to PA0998, leaving a partial pqsB gene.
**** It was not possible to totally reconstruct the region between PA0976 and PA0988 in all these strains (all ST973)

## Sheet: Table S5
Table S5. Accession numbers for Pseudomonas aeruginosa strains.
	Strain	SRA_accession	Bioproject_accession	Biosample_accession
	G22	SRR17677402	PRJNA796464	SAMN24861676
	G31	SRR17677401	PRJNA796464	SAMN24861677
	G32	SRR17677390	PRJNA796464	SAMN24861678
	G33	SRR17677379	PRJNA796464	SAMN24861679
	G35	SRR17677369	PRJNA796464	SAMN24861680
	G42	SRR17677362	PRJNA796464	SAMN24861681
	G44	SRR17677361	PRJNA796464	SAMN24861682
	G53	SRR8705183	PRJNA526213	SAMN11094919
	G54	SRR8705184	PRJNA526213	SAMN11094925
	G56	SRR17677360	PRJNA796464	SAMN24861683
	G58	SRR8705185	PRJNA526213	SAMN11094928
	G68	SRR8705842	PRJNA526344	SAMN11096744
	G73	SRR17677359	PRJNA796464	SAMN24861684
	G82	SRR8705841	PRJNA526344	SAMN11096745
	G83	SRR8705840	PRJNA526344	SAMN11096746
	G87	SRR17677358	PRJNA796464	SAMN24861685
	G92	SRR17677400	PRJNA796464	SAMN24861686
	G94	SRR17677399	PRJNA796464	SAMN24861687
	G95	SRR8705844	PRJNA526344	SAMN11096747
	G97	SRR17677398	PRJNA796464	SAMN24861688
	G105	SRR17677397	PRJNA796464	SAMN24861689
	G110	SRR17677396	PRJNA796464	SAMN24861690
	G115	SRR17677395	PRJNA796464	SAMN24861691
	G123	SRR17677394	PRJNA796464	SAMN24861692
	G130	SRR17677393	PRJNA796464	SAMN24861693
	G131	SRR17677392	PRJNA796464	SAMN24861694
	G133	SRR17677391	PRJNA796464	SAMN24861695
	G139	SRR17677389	PRJNA796464	SAMN24861696
	G148	SRR17677388	PRJNA796464	SAMN24861697
	G150	SRR17677387	PRJNA796464	SAMN24861698
	G157	SRR17677386	PRJNA796464	SAMN24861699
	G167	SRR17677385	PRJNA796464	SAMN24861700
	G178	SRR17677384	PRJNA796464	SAMN24861701
	G179	SRR17677383	PRJNA796464	SAMN24861702
	G192	SRR17677382	PRJNA796464	SAMN24861703
	G205	SRR17677381	PRJNA796464	SAMN24861704
	G212	SRR17677380	PRJNA796464	SAMN24861705
	G221	SRR8705843	PRJNA526344	SAMN11096743
	G224	SRR17677378	PRJNA796464	SAMN24861706
	G244	SRR8775051	PRJNA528628	SAMN11241333
	G245	SRR17677377	PRJNA796464	SAMN24861707
	G249	SRR8775050	PRJNA528628	SAMN11241334
	G252	SRR17677376	PRJNA796464	SAMN24861708
	G261	SRR17677375	PRJNA796464	SAMN24861709
	G262	SRR17954860	PRJNA796464	SAMN24861710
	G265	SRR17677374	PRJNA796464	SAMN24861711
	G266	SRR17677373	PRJNA796464	SAMN24861712
	G267	SRR17677372	PRJNA796464	SAMN24861713
	G268	SRR12384496	PRJNA796464	SAMN15723349
	G269	SRR17677370	PRJNA796464	SAMN24861715
	G270	SRR17677368	PRJNA796464	SAMN24861716
	G271	SRR17677367	PRJNA796464	SAMN24861717
	G272	SRR17677366	PRJNA796464	SAMN24861718
	G273	SRR17677365	PRJNA796464	SAMN24861719
	G274	SRR17677364	PRJNA796464	SAMN24861720
	G275	SRR17677363	PRJNA796464	SAMN24861721
	PA14		PRJNA386	SAMN02603591
	PA7		PRJNA16720	SAMN02603435
	PAO1		PRJNA331	SAMN02603714

## Sheet: Figure S1
Figure S1. Maximum-Likelihood phylogenetic tree generated by the alignment of the amino acidic sequences of the XerD integrases found in this study. The alignment and the tree was generated with MEGA11
